# Supplementary material for: Context-Dependent Effects Explain Divergent Prognostic Roles of Tregs in Cancer
Source: Cancers (Basel). 2022 Jun 17;14(12):2991. doi: 10.3390/cancers14122991 (PMC9221270; doi:10.3390/cancers14122991)
Supplement: Supplementary file 1 [file cancers-14-02991-s001.zip]

Archive with 1 entries (1 files):
- cancers-1744153-supplementary.pdf
